# Supplementary material for: Identification of Signaling Pathways for Early Embryonic Lethality and Developmental Retardation in Sephs1−/− Mice
Source: Int J Mol Sci. 2021 Oct 28;22(21):11647. doi: 10.3390/ijms222111647 (PMC8583877; doi:10.3390/ijms222111647)
Supplement: Supplementary file 1 [file ijms-22-11647-s001.zip]

Archive with 11 entries (11 files):
- Figure S1.bmp
- Figure S2.bmp
- Supplementary Information only.pdf
- Supplementary Video1 3D reconstruction of wild-type embryo at E85.avi
- Supplementary Video2 3D reconstruction of Sephs1 knockout embryo at E85.avi
- Supplementary Video3 3D reconstruction of wild-type embryo at E95.avi
- Supplementary Video4 3D reconstruction of Sephs1 knockout embryo at E95.avi
- Table S1.bmp
- Table S2.bmp
- Table S3.bmp
- Table S4.bmp
